# Supplementary material for: Mechanisms of permselectivity of connexin hemichannels to small molecules
Source: J Biol Chem. 2025 Oct 24;301(12):110858. doi: 10.1016/j.jbc.2025.110858 (PMC12666827; doi:10.1016/j.jbc.2025.110858)
Supplement: Supporting information [file mmc2.xlsx]

## Sheet: Figure 1C
GRABATP1.0			iGluSnFr			eLACCO1.1
CO2	50 mM KCl	3 μM ATP	CO2	50 mM KCl	3 μM glutamate	CO2	50 mM KCl	3 μM lactate
-0.002475	0.00688572	0.220332	-0.000184	-0.0118996	0.11237	0.005134	-0.00284347	0.0385554
-0.013172	0.00708012	0.0927619	0.001087	-0.0118312	0.0871805	0.004858	-0.00686479	0.0407834
-0.008142	-0.00636316	0.222683	0.002477	-0.0106713	0.0847529	0.003604	-0.00135349	0.0316057
0.001274	-0.00660382	0.183644	-0.002881	-0.0144697	0.0960793	0.007314	0.000851251	0.034217
-0.004313	-0.00416546	0.171297	3.94e-05	-0.0143002	0.112211	0.004526	0.00305769	0.0381312
-0.007717	-0.00537721	0.193858	-0.001595	-0.0169699	0.113708	-0.004609	-0.00676829	0.0469738
0.0036	-0.0139935	0.158241	0.000114	-0.0300065	0.128834	0.00553	0.00476339	0.0433101
-0.006527	-0.00450448	0.168225	-0.007058	-0.0291604	0.105162	0.000597	-0.00170025	0.0438307
-0.005163	-0.00621206	0.186833
-0.004626	-0.00290619	0.151513
-0.00949	-0.00603495	0.309598
-0.005967	-0.00884336	0.319964
-0.038932	0.00212068	0.418195
-0.029178	0.00166119	0.253635
-0.022716	0.0003493	0.176407
-0.010333	-0.00057159	0.100431

## Sheet: Figure 2C
ATP		Glutamate		Lactate
55 mmHg	50mM KCl	55 mmHg	50mM KCl	55 mmHg	50mM KCl
0.989645	2.47004	4.36281	6.09846	4.21647	2.66339
1.51938	2.74994	4.20737	5.44788	6.90467	7.91996
1.31783	2.48711	5.71394	4.74867	6.95422	3.6949
1.27193	2.52558	5.48908	4.60006	4.90815	2.15128
1.17455	2.2224	5.4086	4.53905	4.73894	5.10386
1.46198	2.27112	6.35938	0.854753	2.51537	-0.02691
1.45277	2.29961	6.07846	0.998886	2.00561	-0.10862
4.22678	2.5289	5.71163	0.95751	3.78939	-0.63116
1.7713	2.23916	5.20916	0.544823	5.07681	-1.03939
3.15043	4.16943	6.14868	0.765754	2.19486	-1.10105
1.87872	3.66799	5.11911	0.583512	2.17942	-0.51636
1.90989	4.0698	5.13966	0.508213	7.61323	0.781766
3.06109	4.79726	4.17784	6.56243	6.69219	0.316275
1.3826	2.6148	4.46456	7.58262	6.25875	-2.70069
1.42938	2.63369	4.30526	7.25221	4.54478	-1.78759
		4.08788	6.98801	2.6537	-0.07687
		8.56292	1.04478	1.99951	-0.11571
		5.22461	0.62736	1.75275	0.231362
		5.58726	0.738833	1.35994	0.08617
		3.15776	3.22811	1.48562	0.058541
		4.8843	4.29036	2.86342	-0.5077
		5.12833	4.36028	5.34551	-0.75725
		4.47937	4.90846	6.76938	-0.59989
				7.30745	-1.13026
				5.05461	-1.18434
				6.05812	-1.28561
				8.18396	-1.35781

## Sheet: Figure 3C
ATP		Glutamate		Lactate
55 mmHg	50mM KCl	55 mmHg	50mM KCl	55 mmHg	50mM KCl
1.07256	1.07902	5.35938	7.83422	4.8584	4.07518
1.11875	1.02836	4.86787	7.78749	5.00221	4.02598
1.95701	3.12126	5.04055	7.39083	5.13206	4.13078
2.24426	3.42171	5.30947	7.43633	5.30818	4.52518
2.12726	3.25629	4.50213	5.17602	5.6549	4.75827
1.38225	3.03677	4.6411	4.4548	7.20061	5.42288
1.50742	2.97627	3.86108	4.76324	7.17396	5.53182
1.53776	3.21524	4.55574	5.2896	6.5251	4.96418
1.42271	2.9402	6.30099	4.54067	6.93336	5.77433
1.44461	3.05141	5.80717	4.74739	7.55366	5.54963
1.10508	2.94209	2.29641	4.61749	8.47075	6.83524
1.31974	2.64847	2.05301	4.70306	7.72765	5.92319
1.17236	3.18553	2.69753	5.80901	8.37738	10.2959
1.25674	2.98052	1.31684	5.23237	8.57909	10.9697
1.10768	2.9559	3.9381		8.31931	9.926
1.1819	2.91639	3.75708
1.16235	2.85472	5.79476
1.17862	2.56158	3.76065
		3.26913
		3.86821
		3.57381
		3.96458
		3.40937
		4.12537
		3.87516
		1.94628
		1.61503

## Sheet: Figure 4C
ATP		Glutamate		Lactate
55 mmHg	50mM KCl	55 mmHg	50mM KCl	55 mmHg	50mM KCl
1.94084	2.71868	4.36281	6.09846	5.84112	0.585024
1.24939	2.99289	4.20737	5.44788	4.63019	0.369061
1.22252	2.50089	5.71394	4.74867	1.50812	-0.06896
1.27928	2.77604	5.48908	4.60006	1.70728	-0.03342
0.880816	3.3316	5.4086	4.53905	1.56122	-0.04571
1.34347	2.87461	6.35938	0.854753	6.41081	-0.88716
0.552239	3.29114	6.07846	0.998886	3.79368	-1.45824
1.17455	2.2224	5.71163	0.95751	7.8759	-1.29146
1.46198	2.27112	5.20916	0.544823	6.14335	-0.91559
1.45277	2.29961	6.14868	0.765754	1.85759	-1.67794
4.22678	2.5289	5.11911	0.583512	4.34457	-1.49229
1.7713	2.23916	5.13966	0.508213	4.77318	-1.29193
2.33907	1.06197	4.17784	6.56243	6.66261	-2.62641
2.32536	1.49976	4.46456	7.58262	4.89153	-0.74001
2.28946	1.5766	4.30526	7.25221	3.89888	-1.99336
2.48056	4.28524	4.08788	6.98801	5.43438	-3.11715
2.2711	1.81581	8.56292	1.04478	3.0943	-0.66427
1.41285		5.22461	0.62736	2.4556	-0.2047
1.49149		5.58726	0.738833
2.09991
2.21945
4.87236
3.15636
2.17244
2.52617
2.19895
1.73029
2.63137
2.53597
2.38926
2.44522
2.1902
2.36104

## Sheet: Figure 5C
ATP	Glutamate	Lactate
2.02022	1.4684	2.7501
1.95168	1.36357	2.86975
2.08908	2.67375	3.30727
2.07239	2.93509	2.80195
1.96307	2.52345	2.7439
2.24711	2.62879	3.14383
1.95676	2.19729	2.89478
2.26238	2.34537	3.3926
2.26198	2.24662	2.87555
2.12575	2.58396	2.9938
2.32106	2.33831	2.81738
2.54398	2.97941	2.67618
2.37044	1.912	3.04578
3.37661	2.43732	3.27416
3.31049	2.03761	2.9841
3.33921	2.47966	2.83443
3.54811	2.52895	2.63696
3.04249	1.72849	2.87227
3.12664	1.5268	2.77882
3.27449		2.98191
2.51771		2.80536
2.63835		2.89254
3.00808		2.93065
2.57718		2.88105
2.49332		2.79309
2.42878		2.76217
2.78462		2.81909
2.81711		2.25058
3.28758		2.18403
2.74371		2.28922
2.91281		2.03099
2.56839		1.90168
		2.33261
		2.36663
		2.66144
		2.13166
		2.21118
		2.43055
		2.09441
		2.02588
		2.01316
		2.1142
		2.04445
		2.14509
		2.12327
		3.08567
		3.3116
		2.94848
		2.91599
		2.56257

## Sheet: Figure 6C
ATP	Glutamate	Lactate
3.74813	0.117135	-0.16375
4.13216	-0.301442	-0.13367
3.43228	-0.031996	-0.21105
4.03907	0.216659	-0.20801
2.04987	-0.196487	-0.20367
2.11963	0.612833	-0.05346
2.5369	0.112597	-0.16168
2.45319	0.335053	-0.09765
2.07864	0.496032	-0.01383
1.90422	0.511558	-0.01417
2.61788	0.464281	0.822339
2.52412	-0.520052	-0.294
2.41002	-0.526045	-0.39965
2.39193	-0.352624	-0.26245
2.5721	-0.616966	-0.21491
2.68019	-1.57138
4.86983	-1.45237
2.8817	-2.88753
3.03846	-0.928539
3.4081	-1.073
3.26653	-0.68241
2.41504	-0.668593
2.3604
2.52433

## Sheet: Figure 7C
Cx46			Cx50
ATP	Glutamate	Lactate	ATP		Glutamate		Lactate
50 mM KCl	50 mM KCl	50 mM KCl	55 mmHg	50 mM KCl	55 mmHg	50 mM KCl	55 mmHg	50 mM KCl
2.98777	-0.328618	-0.776575	-0.24058	0.040182	1.47312	0.865841	7.35548	4.07552
2.98241	-0.54592	-0.27868	-0.23019	0.031672	1.43883	0.861754	5.6549	3.70019
2.91863	0.121099	0.0813475	-0.21962	0.020374	1.34771	0.731489	5.24998	3.47387
2.93186	-0.313885	0.176538	-0.30978	-0.00957	1.5591	0.905654	6.03035	3.3632
2.67204	-0.276255	0.163984	-0.32977	0.001738	3.80641	1.09029	5.7965	3.39933
2.88572	-0.0954657	0.41368	-0.32261	0.016593	1.50159	-0.265646	5.88372	2.98209
2.73658	-0.0689232	0.446501	-0.2809	0.010961	1.62758	-0.215073	6.55185	3.77579
2.81444	-0.114442	0.36352	-0.19614	-0.0065	1.56625	-0.438417	7.93265	3.35188
2.73207	-0.0641006	-0.776575	-0.24419	0.030927	1.51289	0.147756	2.07646	-0.552898
2.64828	0.135657	-0.27868	-0.06754	0.0024	1.31487	0.162393	3.35333	-0.640239
2.64438	-0.328618	0.0813475	-0.07925	-0.00192	0.624611	-0.00838593	2.54575
2.92956	-0.54592	0.176538	-0.05214	0.001115	0.96955	0.182185
2.51207	0.121099	0.163984	-0.12518	-0.06658
2.06208	-0.313885	0.41368	-0.10143	-0.07458
2.23102	-0.276255	0.446501	-0.09015	-0.06513
2.55657	-0.0954657	0.36352	-0.18493	-0.00815
2.49575	-0.0689232		-0.24241	-0.03316
2.28391	-0.114442		-0.18865	-0.04932
2.96581	-0.0641006		-0.2032	-0.05945
2.20708	0.135657		-0.20977	-0.02548
2.58434	0.108382		-0.00084	-0.05715
2.39217	0.207923		-0.07351	-0.05213
2.36143	0.0241982		-0.05912	-0.02496
2.53994	0.469049		-0.06068	-0.02623
2.77528	0.54978		-0.35358	-0.03192
1.66184			-0.26744	-0.07207
3.1405			-0.30597	-0.02128
2.50436			-0.17187	-0.01925
2.34088
1.43882
2.2779
1.24915
1.36393
1.47171
1.42119
1.25519
1.4125
2.84195
2.7463
2.96659

## Sheet: Figure 8D
N9R	N9K	E13N	N9R E13N
2.0398	2.47919	2.73619	1.86306
2.07949	2.53757	2.67142	2.13067
2.14069	2.50432	2.01117	2.62607
2.37676	1.5336	1.88451	2.39998
2.11085	2.00767	1.74029	2.34246
2.05711	1.80685	2.45024	3.5631
2.10916	1.86005	1.55769	3.36508
2.1483	2.06848	1.45362	2.58842
2.03079	2.09162	0.93942	2.845
1.83427	2.3431	1.67701	2.06622
2.04512	2.26712	0.674023	2.12447
1.96017	2.28891	1.09786
2.20126	2.24686	0.674322
1.93335		0.674322
2.19981		1.7211
2.35841		2.27943
2.18223		2.72781
2.32751		2.70251
2.32751
2.21675
1.9475
2.15459
2.13078
2.71581
2.50439
2.5967

## Sheet: Figure 8E
N9R	N9K	E13N	N9R E13N
1.60666	1.61128	1.55226	1.62658
1.64252	1.76388	1.75866	2.80322
1.79834	2.44947	1.72855	1.69879
1.64567	1.09667	1.85613	1.66967
1.67317	1.31123	2.13276	1.75555
1.67202	1.22438	2.2745	0.273396
2.03504	1.15012	0.66892	1.23413
1.95089	1.14772	0.589843	2.85914
1.64977	1.32176	0.927806	1.03124
2.05463	1.43665	0.512221	0.995801
2.25427	1.06324	0.926875
1.69434	1.28422	0.757002
1.72106		1.10197
1.28016		1.10197
1.68146		1.65523
1.79997		1.54493
1.67067		1.21359
1.61923		1.4415
1.61923
1.8275
1.73343
1.90574
1.29527
1.49603

## Sheet: Figure 9D
Cx46 R9N N13E	Cx46QM	Cx46 A14V T89S
3.10338	1.07926	3.32476
3.09456	0.516978	1.9821
2.92371	1.656	1.96995
2.46692	0.337968	1.65644
2.79269	0.342423	2.63164
2.63672	1.52546	2.59183
2.65072	0.539698	2.32002
3.00216	0.334697	2.64534
3.22332	0.613904	2.52418
2.96448		2.73551
2.98238		2.89299
2.92883		2.76738
3.18208		1.76379
3.98214
3.63759
3.26147
3.35323
3.96395
4.08865
3.92817
4.10774
3.64633

[truncated: 6 more sheets: Figure 10B, Figure 11B, Figure 11D, Figure S2B, Figure S3C, Figure S4]
